# Supplementary material for: Arsenic Activates the ER Stress-Associated Unfolded Protein Response via the Activating Transcription Factor 6 in Human Bronchial Epithelial Cells
Source: Biomedicines. 2022 Apr 22;10(5):967. doi: 10.3390/biomedicines10050967 (PMC9139116; doi:10.3390/biomedicines10050967)
Supplement: Supplementary file 1 [file biomedicines-10-00967-s001.zip]

Archive with 1 entries (1 files):
- biomedicines-1660586-supplementary.pdf
